# Supplementary material for: Integrative genomics identifies new genes associated with severe COPD and emphysema
Source: Respir Res. 2018 Mar 22;19:46. doi: 10.1186/s12931-018-0744-9 (PMC5863845; doi:10.1186/s12931-018-0744-9)
Supplement: Supplementary file 1 — Supplementary Methods. Table S1. Colocalization probability and regulatory annotations for colocalized variants using corresponding GWAS and Lung-eQTL consortium datasets (see Excel file). Table S2. Colocalization probability and regulatory annotations for colocalized variants using corresponding GWAS and GTEx eQTL (blood and lung) datasets (see Excel file). Table S3. Additional imputed gene expression association results at previously described GWAS significant loci. Table S4. Result of association analysis between imputed gene expression and moderate to severe COPD of reported genes from severe COPD. Table S5. Differential expression analysis between COPD and controls using blood RNA-seq in COPDGene. Table S6. Differential expression analysis of quantitative emphysema using blood RNA-seq in COPDGene. Table S7. Differential expression analysis between severe COPD and controls using lung tissues. Table S8. Differential expression analysis of %LAA-950 and Perc15 using lung tissues. Table S9. T-cell-associated gene sets from Reactome using a ranked gene list from associations of %LAA-950 (DGN-Blood). Table S10. Covariate adjustments for differential expression analysis. Figure S1. Regional association plots within 50kb of LILRA3. GWAS of %LAA-950 and blood eQTL were shown in upper panel. Chromatin states and epigenomic marks of normal human lung fibroblast were shown in lower panel (see Supplementary Methods). Figure S2. Regional association plots within 50kb of DCBLD1. GWAS of %LAA-950 and lung eQTL were shown in upper panel. Chromatin states and epigenomic marks of normal human lung fibroblast were shown in lower panel (see Supplementary Methods). Figure S3. Scatter plot of effect size of significant SNPs from eQTL studies of blood and lung tissue for FAM13A. Figure S4. Contribution of each FAM13A SNP in prediction models to overall association statistics. (ZIP 758 kb) [file 12931_2018_744_MOESM1_ESM.zip › SupplementaryTableS1-2.xlsx]

## Sheet: Table S1
Table S1 Colocalization probability and regulatory annotations for colocalized variants using corresponding GWAS and Lung-eQTL consortium datasets
Locus	Phenotype	Gene	Tissue	Colocalized variant(s)	Variant CLPP	Epigenomic annotation	GWAS Catalog	Tissue eQTL	Protein binding and/or motif alteration
6q22	%LAA-950	DCBLD1	Lung	rs1555401	0.57			Blood, Adipose, Lung, Thyroid	altered motifs
				rs1555401	0.29			Blood, Adipose, Lung, Thyroid	altered motifs
				rs9374662	0.08	Genic enhancer1 in lung carcinoma		Adipose, Heart, Lung, Thyroid, Blood	altered motifs
				rs9374663	0.08			Adipose, Cell line, Esophagus, Lung, Thyroid, Blood	altered motifs
				rs2180811	0.08			Adipose, Cell line, Heart, Lung, Thyroid, Blood	altered motifs
				rs9374663	0.07			Adipose, Cell line, Esophagus, Lung, Thyroid, Blood	altered motifs
				rs9387478	0.07	Genic enhancer1 in fetal lung fibroblasts, lung carcinoma, lung fibroblast	Lung cancer	Blood, Adipose, Cell line, Heart, Lung, Thyroid	altered motifs
				rs1321816	0.07			Adipose, Cell line, Heart, Lung, Thyroid, Blood	altered motifs
				rs3777981	0.07			Blood, Adipose, Cell line, Heart, Lung, Thyroid	altered motifs
				rs6937083	0.07	Flanking TSS in fetal lung fibroblasts, lung carcinoma; Genic enhancer1 in lung fibroblast; Genic enhancer1 in NK cells		Adipose, Cell line, Heart, Lung, Thyroid, Blood	altered motifs
				rs4946256	0.06			Adipose, Cell line, Lung, Thyroid, Blood	altered motifs
				rs9374662	0.06	Genic enhancer1 in lung carcinoma		Adipose, Heart, Lung, Thyroid, Blood	altered motifs
				rs2180811	0.05			Adipose, Cell line, Heart, Lung, Thyroid, Blood	altered motifs
				rs9372480	0.05			Adipose, Cell line, Colon, Heart, Lung, Thyroid, Blood	altered motifs
				rs9387478	0.05	Genic enhancer1 in fetal lung fibroblasts, lung carcinoma, lung fibroblast	Lung cancer	Blood, Adipose, Cell line, Heart, Lung, Thyroid	altered motifs
				rs4946256	0.04			Adipose, Cell line, Lung, Thyroid, Blood	altered motifs
				rs1853148	0.04			Adipose, Cell line, Colon, Heart, Lung, Thyroid, Blood	altered motifs
				rs4945584	0.04			Adipose, Cell line, Heart, Lung, Thyroid, Blood	altered motifs
				rs34882116	0.03			Adipose, Cell line, Heart, Lung, Thyroid, Blood	altered motifs
				rs9372480	0.03			Adipose, Cell line, Colon, Heart, Lung, Thyroid, Blood	altered motifs
				rs6937083	0.03	Flanking TSS in fetal lung fibroblasts, lung carcinoma; Genic enhancer1 in lung fibroblast; Genic enhancer1 in NK cells		Adipose, Cell line, Heart, Lung, Thyroid, Blood	altered motifs
				rs1853148	0.02			Adipose, Cell line, Colon, Heart, Lung, Thyroid, Blood	altered motifs
				rs4945584	0.02			Adipose, Cell line, Heart, Lung, Thyroid, Blood	altered motifs
				rs55805267	0.01			NA	altered motifs
				rs55792880	0.01			NA	altered motifs
				rs34882116	0.01			Adipose, Cell line, Heart, Lung, Thyroid, Blood	altered motifs
17q21	Severe COPD	WNT3	Lung	rs199502	0.11			Adipose, Adrenal, Artery, Brain, Breast, Cell line, Colon, Esophagus, Heart, Liver, Lung, Muscle, Nerve, Ovary, Pancreas, Pituitary, Prostate, Skin, Small bowel, Spleen, Stomach, Testis, Thyroid, Uterus, Vagina, Blood	altered motifs
				rs199498	0.1		Parkinson's disease, Parkinson's disease	Brain, Adipose, Adrenal, Artery, Breast, Cell line, Colon, Esophagus, Heart, Liver, Lung, Muscle, Nerve, Ovary, Pancreas, Pituitary, Prostate, Skin, Small bowel, Spleen, Stomach, Testis, Thyroid, Uterus, Vagina, Blood, Cerbellum, FrontalCortex, BRCA, PRAD	altered motifs
				rs199526	0.09	Genic enhancer1 in fetal lung fibroblasts, lung, lung carcinoma; ZNF genes & repeats in fetal lung; Genic enhancer1 in B cells, T helper cells, T CD8+ cells; Active Enhancer 2 in T cells; Weak Enhancer in B cells; ZNF genes & repeats in monocytes, neutrophils, T cells, hematopoietic stem cells, T helper cells, NK cells, T CD8+ cells, mononuclear cells; DNAse hypersensitivity in B cells		Adipose, Adrenal, Artery, Brain, Breast, Cell line, Colon, Esophagus, Heart, Liver, Lung, Muscle, Nerve, Ovary, Pancreas, Pituitary, Prostate, Skin, Small bowel, Spleen, Stomach, Testis, Thyroid, Uterus, Vagina, Blood	protein binding and altered motifs
				rs199521	0.06			Adipose, Adrenal, Artery, Brain, Breast, Cell line, Colon, Esophagus, Heart, Liver, Lung, Muscle, Nerve, Ovary, Pancreas, Pituitary, Prostate, Skin, Small bowel, Spleen, Stomach, Testis, Thyroid, Uterus, Vagina, Blood	altered motifs
				rs199520	0.05	Genic enhancer1 in B cells		Cell line, Brain, Adipose, Adrenal, Artery, Breast, Colon, Esophagus, Heart, Liver, Lung, Muscle, Nerve, Ovary, Pancreas, Pituitary, Prostate, Skin, Small bowel, Spleen, Stomach, Testis, Thyroid, Blood, Cerbellum, FrontalCortex	altered motifs
				rs199517	0.04	Genic enhancer1 in B cells		Adipose, Adrenal, Artery, Brain, Breast, Cell line, Colon, Esophagus, Heart, Liver, Lung, Muscle, Nerve, Ovary, Pancreas, Pituitary, Prostate, Skin, Small bowel, Spleen, Stomach, Testis, Thyroid, Blood	altered motifs
				rs199518	0.04	Genic enhancer1 in B cells		Adipose, Adrenal, Artery, Brain, Breast, Cell line, Colon, Esophagus, Heart, Liver, Lung, Muscle, Nerve, Ovary, Pancreas, Pituitary, Prostate, Skin, Small bowel, Spleen, Stomach, Testis, Thyroid, Blood	altered motifs
				rs199519	0.03	DNAse hypersensitivity in fetal lung fibroblasts; Genic enhancer1 in B cells		Adipose, Adrenal, Artery, Brain, Breast, Cell line, Colon, Esophagus, Heart, Liver, Lung, Muscle, Nerve, Ovary, Pancreas, Pituitary, Prostate, Skin, Small bowel, Spleen, Stomach, Testis, Thyroid, Blood	altered motifs
				rs199501	0.03			Cell line, Brain, Blood, Adipose, Adrenal, Artery, Breast, Colon, Esophagus, Heart, Liver, Lung, Muscle, Nerve, Ovary, Pancreas, Pituitary, Prostate, Skin, Small bowel, Spleen, Stomach, Testis, Thyroid, Cerbellum, FrontalCortex	altered motifs
				rs199523	0.03	Active TSS in lung, lung carcinoma, lung fibroblast; Flanking TSS in fetal lung fibroblasts; DNAse hypersensitivity in fetal lung, lung carcinoma; Active TSS in B cells, T cells, hematopoietic stem cells, T helper cells; Flanking TSS in B cells, NK cells; Weak Enhancer in T cells, hematopoietic stem cells, T helper cells, mononuclear cells; ZNF genes & repeats in monocytes, neutrophils, T helper …		Adipose, Adrenal, Artery, Brain, Breast, Cell line, Colon, Esophagus, Heart, Liver, Lung, Muscle, Nerve, Ovary, Pancreas, Pituitary, Prostate, Skin, Small bowel, Spleen, Stomach, Testis, Thyroid, Blood	protein binding and altered motifs
				rs199527	0.03			Adipose, Adrenal, Artery, Brain, Breast, Cell line, Colon, Esophagus, Heart, Liver, Lung, Muscle, Nerve, Ovary, Pancreas, Pituitary, Prostate, Skin, Small bowel, Spleen, Stomach, Testis, Thyroid, Blood	altered motifs
				rs199508	0.03			Adipose, Adrenal, Artery, Brain, Breast, Cell line, Colon, Esophagus, Heart, Liver, Lung, Muscle, Nerve, Ovary, Pancreas, Pituitary, Prostate, Skin, Small bowel, Spleen, Stomach, Testis, Thyroid, Blood	altered motifs
				rs199524	0.03	Active TSS in lung, lung carcinoma, lung fibroblast; Flanking TSS in fetal lung fibroblasts; DNAse hypersensitivity in lung carcinoma; Active TSS in B cells, T cells, hematopoietic stem cells, T helper cells; Flanking TSS in B cells, NK cells; Weak Enhancer in T cells, hematopoietic stem cells, T helper cells, mononuclear cells; ZNF genes & repeats in monocytes, neutrophils, T helper cells; DNAse…		Brain, Adipose, Adrenal, Artery, Breast, Cell line, Colon, Esophagus, Heart, Liver, Lung, Muscle, Nerve, Ovary, Pancreas, Pituitary, Prostate, Skin, Small bowel, Spleen, Stomach, Testis, Thyroid, Blood, Cerbellum, FrontalCortex	protein binding and altered motifs
				rs9912530	0.02	Flanking TSS in lung carcinoma; Genic enhancer1 in fetal lung fibroblasts; DNAse hypersensitivity in lung carcinoma		Adipose, Adrenal, Artery, Brain, Breast, Cell line, Colon, Esophagus, Heart, Liver, Lung, Muscle, Nerve, Pancreas, Pituitary, Prostate, Skin, Small bowel, Spleen, Stomach, Testis, Thyroid, Blood	protein binding and altered motifs
				rs2074404	0.02		Celiac disease	Cell line, Brain, Blood, Liver, Adipose, Adrenal, Artery, Breast, Colon, Esophagus, Heart, Lung, Muscle, Nerve, Ovary, Pancreas, Pituitary, Prostate, Skin, Small bowel, Spleen, Stomach, Testis, Thyroid, Uterus, Vagina, Cerbellum, FrontalCortex	altered motifs
				rs199514	0.02			Brain, Adipose, Adrenal, Artery, Breast, Cell line, Colon, Esophagus, Heart, Liver, Lung, Muscle, Nerve, Ovary, Pancreas, Pituitary, Prostate, Skin, Small bowel, Spleen, Stomach, Testis, Thyroid, Uterus, Vagina, Blood, Cerbellum, FrontalCortex	protein binding and altered motifs
				rs916888	0.01			Brain, Adipose, Adrenal, Artery, Breast, Cell line, Colon, Esophagus, Heart, Liver, Lung, Muscle, Nerve, Ovary, Pancreas, Pituitary, Prostate, Skin, Small bowel, Spleen, Stomach, Testis, Thyroid, Uterus, Vagina, Blood, Cerbellum, FrontalCortex	protein binding and altered motifs
				rs199513	0.01			Brain, Adipose, Adrenal, Artery, Breast, Cell line, Colon, Esophagus, Heart, Liver, Lung, Muscle, Nerve, Ovary, Pancreas, Pituitary, Prostate, Skin, Small bowel, Spleen, Stomach, Testis, Thyroid, Uterus, Vagina, Blood, Cerbellum, FrontalCortex, BRCA, KIRC, PRAD	protein binding and altered motifs
				rs199507	0.01			Brain, Adipose, Adrenal, Artery, Breast, Cell line, Colon, Esophagus, Heart, Liver, Lung, Muscle, Nerve, Ovary, Pancreas, Pituitary, Prostate, Skin, Small bowel, Spleen, Stomach, Testis, Thyroid, Uterus, Vagina, Blood, Cerbellum, FrontalCortex	altered motifs
				rs199509	0.01			Brain, Adipose, Adrenal, Artery, Breast, Cell line, Colon, Esophagus, Heart, Liver, Lung, Muscle, Nerve, Ovary, Pancreas, Pituitary, Prostate, Skin, Small bowel, Spleen, Stomach, Testis, Thyroid, Uterus, Vagina, Blood, Cerbellum, FrontalCortex	altered motifs
				rs430685	0.01			Adipose, Adrenal, Artery, Brain, Breast, Cell line, Colon, Esophagus, Heart, Liver, Lung, Muscle, Nerve, Ovary, Pancreas, Pituitary, Prostate, Skin, Small bowel, Spleen, Stomach, Testis, Thyroid, Uterus, Vagina, Blood	altered motifs
				rs199506	0.01			Brain, Adipose, Adrenal, Artery, Breast, Cell line, Colon, Esophagus, Heart, Liver, Lung, Muscle, Nerve, Ovary, Pancreas, Pituitary, Prostate, Skin, Small bowel, Spleen, Stomach, Testis, Thyroid, Uterus, Vagina, Blood, Cerbellum, FrontalCortex	altered motifs
				rs199504	0.01			Brain, Adipose, Adrenal, Artery, Breast, Cell line, Colon, Esophagus, Heart, Liver, Lung, Muscle, Nerve, Ovary, Pancreas, Pituitary, Prostate, Skin, Small bowel, Spleen, Stomach, Testis, Thyroid, Uterus, Vagina, Blood, Cerbellum, FrontalCortex	altered motifs
				rs199512	0.01			Adipose, Adrenal, Artery, Brain, Breast, Cell line, Colon, Esophagus, Heart, Liver, Lung, Muscle, Nerve, Ovary, Pancreas, Pituitary, Prostate, Skin, Small bowel, Spleen, Stomach, Testis, Thyroid, Uterus, Vagina, Blood	protein binding and altered motifs
				rs199516	0.01			Brain, Adipose, Adrenal, Artery, Breast, Cell line, Colon, Esophagus, Heart, Liver, Lung, Muscle, Nerve, Ovary, Pancreas, Pituitary, Prostate, Skin, Small bowel, Spleen, Stomach, Testis, Thyroid, Uterus, Vagina, Blood, Cerbellum, FrontalCortex	altered motifs
				rs199530	0.01	Flanking TSS in lung carcinoma; Weak transcription in fetal lung fibroblasts		Cell line, Brain, Blood, Adipose, Adrenal, Artery, Breast, Colon, Esophagus, Heart, Liver, Lung, Muscle, Nerve, Ovary, Pancreas, Pituitary, Prostate, Skin, Small bowel, Spleen, Stomach, Testis, Thyroid, Uterus, Cerbellum, FrontalCortex, BRCA, KIRC, PRAD	altered motifs
				rs70600	0.01			Adipose, Adrenal, Artery, Brain, Breast, Cell line, Colon, Esophagus, Heart, Liver, Lung, Muscle, Nerve, Ovary, Pancreas, Pituitary, Prostate, Skin, Small bowel, Spleen, Stomach, Testis, Thyroid, Uterus, Vagina, Blood	altered motifs
				rs199505	0.01	Genic enhancer1 in B cells		Cell line, Brain, Adipose, Adrenal, Artery, Breast, Colon, Esophagus, Heart, Liver, Lung, Muscle, Nerve, Ovary, Pancreas, Pituitary, Prostate, Skin, Small bowel, Spleen, Stomach, Testis, Thyroid, Uterus, Vagina, Blood, Cerbellum, FrontalCortex	altered motifs
				rs70602	0.01	Genic enhancer1 in lung carcinoma; DNAse hypersensitivity in fetal lung fibroblasts, lung carcinoma, lung fibroblast; Genic enhancer1 in B cells; DNAse hypersensitivity in B cells, T cells, NK cells		Cell line, Brain, Adipose, Adrenal, Artery, Breast, Colon, Esophagus, Heart, Liver, Lung, Muscle, Nerve, Ovary, Pancreas, Pituitary, Prostate, Skin, Small bowel, Spleen, Stomach, Testis, Thyroid, Uterus, Vagina, Blood, Cerbellum, FrontalCortex	protein binding and altered motifs
				rs199515	0.01		Parkinson's disease	bra, Brain, Adipose, Adrenal, Artery, Breast, Cell line, Colon, Esophagus, Heart, Liver, Lung, Muscle, Nerve, Ovary, Pancreas, Pituitary, Prostate, Skin, Small bowel, Spleen, Stomach, Testis, Thyroid, Uterus, Vagina, Blood, Cerbellum, FrontalCortex, BRCA, KIRC, PRAD	altered motifs
				rs199528	0.01	Genic enhancer1 in fetal lung fibroblasts, lung, lung fibroblast		Brain, Adipose, Adrenal, Artery, Breast, Cell line, Colon, Esophagus, Heart, Liver, Lung, Muscle, Nerve, Ovary, Pancreas, Pituitary, Prostate, Skin, Small bowel, Spleen, Stomach, Testis, Thyroid, Uterus, Vagina, Blood, Cerbellum, FrontalCortex	altered motifs
				rs199525	0.01	Flanking TSS in lung carcinoma; Genic enhancer1 in fetal lung fibroblasts, lung; ZNF genes & repeats in fetal lung; Genic enhancer1 in B cells, T CD8+ cells; Active Enhancer 2 in T cells; ZNF genes & repeats in monocytes, neutrophils, B cells, T cells, hematopoietic stem cells, T helper cells, NK cells, T CD8+ cells, mononuclear cells; DNAse hypersensitivity in T cells, NK cells		Adipose, Adrenal, Artery, Brain, Breast, Cell line, Colon, Esophagus, Heart, Liver, Lung, Muscle, Nerve, Ovary, Pancreas, Pituitary, Prostate, Skin, Small bowel, Spleen, Stomach, Testis, Thyroid, Uterus, Vagina, Blood	protein binding and altered motifs
Colocalization posterior probability (CLPP) is a probability that a particular variant is causal in both GWAS and eQTL. Epigenomic annotation included the chromatin mark ChIP-seq tracks (gappedPeak calls), DNase tracks (narrowPeak calls), and chromatin state segmentations (15-state and 25-state) from the Roadmap Epigenomics Project as described in HaploReg documentation (Supplementary Methods).

## Sheet: Table S2
Table S2 Colocalization probability and regulatory annotations for colocalized variants using corresponding GWAS and GTEx eQTL (blood and lung) datasets
Locus	Phenotype	Gene	Tissue	Colocalized variant(s)	Variant CLPP	Epigenomic annotation	GWAS Catalog	Tissue eQTL	Protein binding and/or motif alteration
6q22	%LAA-950	DCBLD1	Lung	rs34882116	0.13			Adipose, Cell line, Heart, Lung, Thyroid, Blood	altered motifs
				rs2180811	0.11			Adipose, Cell line, Heart, Lung, Thyroid, Blood	altered motifs
				rs6937083	0.11	Flanking TSS in fetal lung fibroblasts, lung carcinoma; Genic enhancer1 in lung fibroblast; Genic enhancer1 in NK cells		Adipose, Cell line, Heart, Lung, Thyroid, Blood	altered motifs
				rs9387478	0.1	Genic enhancer1 in fetal lung fibroblasts, lung carcinoma, lung fibroblast	Lung cancer	Blood, Adipose, Cell line, Heart, Lung, Thyroid	altered motifs
				rs4945584	0.1			Adipose, Cell line, Heart, Lung, Thyroid, Blood	altered motifs
				rs9374662	0.09	Genic enhancer1 in lung carcinoma		Adipose, Heart, Lung, Thyroid, Blood	altered motifs
				rs9374663	0.09			Adipose, Cell line, Esophagus, Lung, Thyroid, Blood	altered motifs
				rs9372480	0.08			Adipose, Cell line, Colon, Heart, Lung, Thyroid, Blood	altered motifs
				rs1853148	0.06			Adipose, Cell line, Colon, Heart, Lung, Thyroid, Blood	altered motifs
				rs1555401	0.05			Blood, Adipose, Lung, Thyroid	altered motifs
				rs4946256	0.04			Adipose, Cell line, Lung, Thyroid, Blood	altered motifs
				rs1321816	0.02			Adipose, Cell line, Heart, Lung, Thyroid, Blood	altered motifs
				rs3777981	0.02			Blood, Adipose, Cell line, Heart, Lung, Thyroid	altered motifs
15q25	Severe COPD	PSMA4	Blood	rs56077333	0.21			Adipose, Artery, Breast, Cell line, Heart, Lung, Muscle, Nerve, Skin, Testis, Thyroid, Blood	altered motifs
				rs17486278	0.12		Airflow obstruction, Local histogram emphysema pattern, Local histogram emphysema pattern, Pulmonary artery enlargement and chronic obstructive pulmonary disease	CEU lymphoblastoid cell lines, Adipose, Artery, Breast, Cell line, Esophagus, Heart, Lung, Muscle, Nerve, Skin, Testis, Blood	protein binding and altered motifs
				rs12914385	0.05		Pulmonary function, Serum albumin level, Chronic obstructive pulmonary disease (moderate to severe), Chronic obstructive pulmonary disease (severe), Chronic obstructive pulmonary disease, Chronic bronchitis and chronic obstructive pulmonary disease, Chronic bronchitis and chronic obstructive pulmonary disease	osteoblasts treated with PGE2, Sputum, temporal cortex , Adipose, Artery, Breast, Cell line, Muscle, Nerve, Skin, Testis, Osteoblasts, Blood	altered motifs
				rs55676755	0.04			Adipose, Artery, Breast, Cell line, Heart, Lung, Muscle, Nerve, Skin, Testis, Thyroid	altered motifs
				rs147144681	0.02			Adipose, Artery, Breast, Cell line, Esophagus, Heart, Lung, Muscle, Nerve, Skin, Testis, Thyroid	altered motifs
				rs28437878	0.02			Cell line, Heart, Muscle, Nerve, Testis, Blood	altered motifs
				rs503464	0.02	Active TSS in fetal lung fibroblasts, lung, lung carcinoma, lung fibroblast; Active Enhancer 2 in fetal lung; DNAse hypersensitivity in fetal lung fibroblasts, fetal lung, lung carcinoma, lung fibroblast; Active TSS in B cells, T cells, hematopoietic stem cells, T helper cells, NK cells, T CD8+ cells; Flanking TSS in B cells, hematopoietic stem cells, mononuclear cells; Active Enhancer 2 in monoc…		Brain, Cell line, Heart, Muscle, Nerve, Testis, Blood	protein binding and altered motifs
				rs138544659	0.02			Adipose, Artery, Breast, Cell line, Heart, Lung, Muscle, Nerve, Skin, Testis	altered motifs
				rs7173514	0.01			Brain, Cell line, Heart, Muscle, Nerve, Testis, Blood	altered motifs
				rs7163730	0.01			Cell line, Heart, Muscle, Nerve, Testis, Blood	altered motifs
				rs61204066	0.01			Cell line, Heart, Muscle, Nerve, Testis, Blood	altered motifs
				rs12441354	0.01			Cell line, Heart, Muscle, Nerve, Testis, Blood	altered motifs
				rs12441426	0.01			Cell line, Heart, Muscle, Nerve, Testis, Blood	altered motifs
15q25	%LAA-950	PSMA4	Blood	rs56077333	0.14			Adipose, Artery, Breast, Cell line, Heart, Lung, Muscle, Nerve, Skin, Testis, Thyroid, Blood	altered motifs
				rs55676755	0.07			Adipose, Artery, Breast, Cell line, Heart, Lung, Muscle, Nerve, Skin, Testis, Thyroid	altered motifs
				rs147144681	0.03			Adipose, Artery, Breast, Cell line, Esophagus, Heart, Lung, Muscle, Nerve, Skin, Testis, Thyroid	altered motifs
				rs28437878	0.03			Cell line, Heart, Muscle, Nerve, Testis, Blood	altered motifs
				rs9788721	0.03	Genic enhancer1 in T cells	Local histogram emphysema pattern, Local histogram emphysema pattern	CEU lymphoblastoid cell lines, Blood, Adipose, Breast, Cell line, Esophagus, Muscle, Nerve, Skin
				rs12914385	0.03		Pulmonary function, Serum albumin level, Chronic obstructive pulmonary disease (moderate to severe), Chronic obstructive pulmonary disease (severe), Chronic obstructive pulmonary disease, Chronic bronchitis and chronic obstructive pulmonary disease, Chronic bronchitis and chronic obstructive pulmonary disease	osteoblasts treated with PGE2, Sputum, temporal cortex , Adipose, Artery, Breast, Cell line, Muscle, Nerve, Skin, Testis, Osteoblasts, Blood	altered motifs
				rs138544659	0.03			Adipose, Artery, Breast, Cell line, Heart, Lung, Muscle, Nerve, Skin, Testis	altered motifs
				rs17486278	0.02		Airflow obstruction, Local histogram emphysema pattern, Local histogram emphysema pattern, Pulmonary artery enlargement and chronic obstructive pulmonary disease	CEU lymphoblastoid cell lines, Adipose, Artery, Breast, Cell line, Esophagus, Heart, Lung, Muscle, Nerve, Skin, Testis, Blood	protein binding and altered motifs
				rs1051730	0.02		Nicotine dependence, Lung cancer, Lung adenocarcinoma, Smoking behavior, Smoking behavior, Smoking behavior	CEU lymphoblastoid cell lines, Blood, Sputum, temporal cortex , Adipose, Artery, Breast, Cell line, Esophagus, Heart, Lung, Muscle, Nerve, Skin, Testis, Thyroid	altered motifs
				rs503464	0.02	Active TSS in fetal lung fibroblasts, lung, lung carcinoma, lung fibroblast; Active Enhancer 2 in fetal lung; DNAse hypersensitivity in fetal lung fibroblasts, fetal lung, lung carcinoma, lung fibroblast; Active TSS in B cells, T cells, hematopoietic stem cells, T helper cells, NK cells, T CD8+ cells; Flanking TSS in B cells, hematopoietic stem cells, mononuclear cells; Active Enhancer 2 in monoc…		Brain, Cell line, Heart, Muscle, Nerve, Testis, Blood	protein binding and altered motifs
				rs35212593	0.01	Genic enhancer1 in neutrophils, T cells, T helper cells, NK cells; DNAse hypersensitivity in NK cells		Brain, Cell line, Heart, Muscle, Nerve, Testis, Blood	altered motifs
				rs61204066	0.01			Cell line, Heart, Muscle, Nerve, Testis, Blood	altered motifs
				rs59133824	0.01	Active TSS in fetal lung fibroblasts, lung, lung carcinoma, lung fibroblast; Flanking TSS in fetal lung; Active TSS in T helper cells, T CD8+ cells; Flanking TSS in monocytes, neutrophils, B cells, T cells, hematopoietic stem cells, T helper cells, NK cells, T CD8+ cells, mononuclear cells; DNAse hypersensitivity in B cells, T cells, NK cells		Brain, Cell line, Heart, Muscle, Nerve, Testis, Blood	protein binding and altered motifs
				rs12441426	0.01			Cell line, Heart, Muscle, Nerve, Testis, Blood	altered motifs
				rs7163730	0.01			Cell line, Heart, Muscle, Nerve, Testis, Blood	altered motifs
				rs7183604	0.01			Brain, Cell line, Heart, Muscle, Testis, Blood	altered motifs
				rs7173514	0.01			Brain, Cell line, Heart, Muscle, Nerve, Testis, Blood	altered motifs
17q21	Severe COPD	WNT3	Lung	rs199520	0.21	Genic enhancer1 in B cells		Cell line, Brain, Adipose, Adrenal, Artery, Breast, Colon, Esophagus, Heart, Liver, Lung, Muscle, Nerve, Ovary, Pancreas, Pituitary, Prostate, Skin, Small bowel, Spleen, Stomach, Testis, Thyroid, Blood, Cerbellum, FrontalCortex	altered motifs
				rs199519	0.21	DNAse hypersensitivity in fetal lung fibroblasts; Genic enhancer1 in B cells		Adipose, Adrenal, Artery, Brain, Breast, Cell line, Colon, Esophagus, Heart, Liver, Lung, Muscle, Nerve, Ovary, Pancreas, Pituitary, Prostate, Skin, Small bowel, Spleen, Stomach, Testis, Thyroid, Blood	altered motifs
				rs199521	0.19			Adipose, Adrenal, Artery, Brain, Breast, Cell line, Colon, Esophagus, Heart, Liver, Lung, Muscle, Nerve, Ovary, Pancreas, Pituitary, Prostate, Skin, Small bowel, Spleen, Stomach, Testis, Thyroid, Uterus, Vagina, Blood	altered motifs
				rs199508	0.07			Adipose, Adrenal, Artery, Brain, Breast, Cell line, Colon, Esophagus, Heart, Liver, Lung, Muscle, Nerve, Ovary, Pancreas, Pituitary, Prostate, Skin, Small bowel, Spleen, Stomach, Testis, Thyroid, Blood	altered motifs
				rs199518	0.06	Genic enhancer1 in B cells		Adipose, Adrenal, Artery, Brain, Breast, Cell line, Colon, Esophagus, Heart, Liver, Lung, Muscle, Nerve, Ovary, Pancreas, Pituitary, Prostate, Skin, Small bowel, Spleen, Stomach, Testis, Thyroid, Blood	altered motifs
				rs199517	0.05	Genic enhancer1 in B cells		Adipose, Adrenal, Artery, Brain, Breast, Cell line, Colon, Esophagus, Heart, Liver, Lung, Muscle, Nerve, Ovary, Pancreas, Pituitary, Prostate, Skin, Small bowel, Spleen, Stomach, Testis, Thyroid, Blood	altered motifs
				rs199455	0.03			Brain, Adipose, Adrenal, Artery, Breast, Cell line, Colon, Esophagus, Heart, Liver, Lung, Muscle, Nerve, Ovary, Pancreas, Pituitary, Prostate, Skin, Small bowel, Spleen, Stomach, Testis, Thyroid, Uterus, Blood, Cerbellum, FrontalCortex	altered motifs
				rs199527	0.02			Adipose, Adrenal, Artery, Brain, Breast, Cell line, Colon, Esophagus, Heart, Liver, Lung, Muscle, Nerve, Ovary, Pancreas, Pituitary, Prostate, Skin, Small bowel, Spleen, Stomach, Testis, Thyroid, Blood	altered motifs
				rs199501	0.02			Cell line, Brain, Blood, Adipose, Adrenal, Artery, Breast, Colon, Esophagus, Heart, Liver, Lung, Muscle, Nerve, Ovary, Pancreas, Pituitary, Prostate, Skin, Small bowel, Spleen, Stomach, Testis, Thyroid, Cerbellum, FrontalCortex	altered motifs
				rs199524	0.02	Active TSS in lung, lung carcinoma, lung fibroblast; Flanking TSS in fetal lung fibroblasts; DNAse hypersensitivity in lung carcinoma; Active TSS in B cells, T cells, hematopoietic stem cells, T helper cells; Flanking TSS in B cells, NK cells; Weak Enhancer in T cells, hematopoietic stem cells, T helper cells, mononuclear cells; ZNF genes & repeats in monocytes, neutrophils, T helper cells; DNAse…		Brain, Adipose, Adrenal, Artery, Breast, Cell line, Colon, Esophagus, Heart, Liver, Lung, Muscle, Nerve, Ovary, Pancreas, Pituitary, Prostate, Skin, Small bowel, Spleen, Stomach, Testis, Thyroid, Blood, Cerbellum, FrontalCortex	protein binding and altered motifs
				rs199523	0.02	Active TSS in lung, lung carcinoma, lung fibroblast; Flanking TSS in fetal lung fibroblasts; DNAse hypersensitivity in fetal lung, lung carcinoma; Active TSS in B cells, T cells, hematopoietic stem cells, T helper cells; Flanking TSS in B cells, NK cells; Weak Enhancer in T cells, hematopoietic stem cells, T helper cells, mononuclear cells; ZNF genes & repeats in monocytes, neutrophils, T helper …		Adipose, Adrenal, Artery, Brain, Breast, Cell line, Colon, Esophagus, Heart, Liver, Lung, Muscle, Nerve, Ovary, Pancreas, Pituitary, Prostate, Skin, Small bowel, Spleen, Stomach, Testis, Thyroid, Blood	protein binding and altered motifs
				rs199530	0.01	Flanking TSS in lung carcinoma; Weak transcription in fetal lung fibroblasts		Cell line, Brain, Blood, Adipose, Adrenal, Artery, Breast, Colon, Esophagus, Heart, Liver, Lung, Muscle, Nerve, Ovary, Pancreas, Pituitary, Prostate, Skin, Small bowel, Spleen, Stomach, Testis, Thyroid, Uterus, Cerbellum, FrontalCortex, BRCA, KIRC, PRAD	altered motifs
19q13	Severe COPD	EGLN2	Blood	rs35755165	0.12			NA
				rs35061187	0.11	Active TSS in lung carcinoma, lung fibroblast; Flanking TSS in fetal lung fibroblasts; Genic enhancer1 in fetal lung; DNAse hypersensitivity in fetal lung fibroblasts, fetal lung, lung carcinoma, lung fibroblast; Active TSS in monocytes, neutrophils, B cells, T cells, hematopoietic stem cells, T helper cells, T CD8+ cells, mononuclear cells; Flanking TSS in B cells, T cells, hematopoietic stem ce…		Artery, Esophagus, Skin	protein binding and altered motifs
				rs3733829	0.08	Weak transcription in fetal lung fibroblasts, lung, lung carcinoma, lung fibroblast; Genic enhancer1 in fetal lung; Flanking TSS in B cells, T cells, T helper cells, T CD8+ cells; Weak transcription in monocytes, neutrophils, B cells, hematopoietic stem cells, NK cells, mononuclear cells; Genic enhancer1 in T helper cells, T CD8+ cells; DNAse hypersensitivity in T cells	Smoking behavior	Blood, Cell line, Artery, Esophagus, Nerve, Skin	altered motifs
				rs4802091	0.07	Weak transcription in lung, lung fibroblast; Weak transcription in neutrophils, B cells, T cells, T helper cells, NK cells; Genic enhancer1 in T CD8+ cells; DNAse hypersensitivity in B cells		Artery, Esophagus, Nerve, Skin, Lung, Cell line, Blood	protein binding
				rs3736329	0.06	Weak transcription in fetal lung fibroblasts, lung, lung carcinoma, lung fibroblast; DNAse hypersensitivity in lung carcinoma; Flanking TSS in T helper cells, T CD8+ cells; Flanking TSS Upstream in T cells, T helper cells; Weak transcription in neutrophils, B cells, hematopoietic stem cells, NK cells, mononuclear cells; Genic enhancer1 in hematopoietic stem cells, T helper cells; DNAse hypersensi…		Blood, Artery, Esophagus, Nerve, Skin, Cell line	protein binding and altered motifs
				rs4803369	0.06	Weak transcription in fetal lung fibroblasts, lung, lung fibroblast; Weak transcription in monocytes, neutrophils, B cells, T cells, T helper cells, NK cells; Genic enhancer1 in hematopoietic stem cells, T helper cells, T CD8+ cells; DNAse hypersensitivity in B cells, T cells		Artery, Esophagus, Nerve, Skin, Cell line, Blood	altered motifs
				rs2316205	0.05			NA	altered motifs
				rs17726276	0.04			Blood, Adipose, Cell line, Thyroid	altered motifs
				rs12973666	0.04	DNAse hypersensitivity in lung carcinoma		Blood, cerebellum , temporal cortex , Artery, Cell line
				rs3776611	0.04	Flanking TSS Upstream in fetal lung fibroblasts, lung carcinoma, lung fibroblast; Weak transcription in fetal lung, lung; Flanking TSS Upstream in neutrophils, T cells, hematopoietic stem cells, T helper cells, mononuclear cells; Weak transcription in monocytes, B cells, hematopoietic stem cells, T helper cells, NK cells; Genic enhancer1 in T helper cells, T CD8+ cells		Artery, Esophagus, Skin, Cell line	altered motifs
				rs8192733	0.04	Active TSS in B cells, hematopoietic stem cells, T helper cells, mononuclear cells; Flanking TSS in monocytes, neutrophils, B cells, T cells, T helper cells, NK cells, T CD8+ cells; Genic enhancer1 in T cells, hematopoietic stem cells, T helper cells; DNAse hypersensitivity in T cells, NK cells		NA	altered motifs
				rs57837628	0.03			NA	altered motifs
				rs12461964	0.03			Blood	altered motifs
				rs7254192	0.02			Blood, Brain	altered motifs
				rs2279011	0.02	Weak transcription in T cells, T CD8+ cells		Cell line, Blood	altered motifs
				rs11547373	0.02	Flanking TSS in fetal lung, lung; Flanking TSS Upstream in fetal lung fibroblasts, lung carcinoma, lung fibroblast; DNAse hypersensitivity in lung carcinoma; Active TSS in T cells; Flanking TSS in monocytes, B cells, hematopoietic stem cells, T helper cells, T CD8+ cells; Flanking TSS Upstream in neutrophils, B cells, T cells, hematopoietic stem cells, T helper cells, NK cells, T CD8+ cells, mono…		Artery, Esophagus, Skin, Thyroid, Cell line	altered motifs
				rs3213808	0.02	Genic enhancer1 in fetal lung fibroblasts, lung, lung carcinoma; Flanking TSS in B cells; Genic enhancer1 in monocytes, neutrophils, B cells, T cells, hematopoietic stem cells, T helper cells, NK cells, T CD8+ cells; DNAse hypersensitivity in T cells, T cells, NK cells		Esophagus, Skin
				rs4802090	0.02	Weak transcription in lung, lung fibroblast; Weak transcription in neutrophils, B cells, T cells, T helper cells, NK cells; Genic enhancer1 in T CD8+ cells; DNAse hypersensitivity in B cells, T cells		Adrenal, Artery, Esophagus, Nerve, Skin, Thyroid, Cell line	protein binding
				rs12052092	0.02	Genic enhancer1 in fetal lung, lung, lung fibroblast; Genic enhancer1 in hematopoietic stem cells, T helper cells; DNAse hypersensitivity in B cells, T cells		Artery, Esophagus, Skin, Cell line
				rs12461383	0.01			Blood	protein binding and altered motifs
				rs73048928	0.01	Genic enhancer1 in B cells, T helper cells, T CD8+ cells; DNAse hypersensitivity in T cells		Artery, Skin, Blood	altered motifs
19q13	%LAA-950	LILRA3	Blood	rs380267	0.28			Adipose, Adrenal, Artery, Breast, Colon, Esophagus, Heart, Liver, Lung, Muscle, Nerve, Skin, Spleen, Thyroid, Blood	altered motifs
				rs103294	0.27		Prostate cancer	Blood, Liver, Sputum, Cell line, Adipose, Adrenal, Artery, Breast, Colon, Esophagus, Heart, Lung, Muscle, Nerve, Skin, Spleen, Thyroid	altered motifs
				rs416867	0.2	DNAse hypersensitivity in T cells		Adipose, Artery, Breast, Colon, Esophagus, Heart, Liver, Lung, Muscle, Nerve, Skin, Spleen, Thyroid, Blood	altered motifs
				rs798889	0.14	Genic enhancer1 in monocytes, B cells, hematopoietic stem cells		Adipose, Artery, Breast, Esophagus, Heart, Lung, Nerve, Skin, Spleen, Thyroid, Blood
				rs56883673	0.05	Genic enhancer1 in monocytes, B cells, hematopoietic stem cells		Adipose, Artery, Breast, Colon, Esophagus, Heart, Lung, Nerve, Spleen, Thyroid, Blood	altered motifs
				rs57827784	0.03	Genic enhancer1 in monocytes, B cells, hematopoietic stem cells		Adipose, Artery, Breast, Esophagus, Heart, Lung, Nerve, Skin, Spleen, Thyroid, Blood	altered motifs
				rs367070	0.02			Adipose, Adrenal, Artery, Breast, Colon, Esophagus, Heart, Liver, Lung, Muscle, Nerve, Skin, Spleen, Thyroid, Blood	altered motifs
Colocalization posterior probability (CLPP) is a probability that a particular variant is causal in both GWAS and eQTL.
Epigenomic annotation included the chromatin mark ChIP-seq tracks (gappedPeak calls), DNase tracks (narrowPeak calls),
and chromatin state segmentations (15-state and 25-state) from the Roadmap Epigenomics Project as described in
HaploReg documentation (Supplementary Methods).
